# Supplementary material for: Geographic distribution of methyltransferases of Helicobacter pylori: evidence of human host population isolation and migration
Source: BMC Microbiol. 2009 Sep 8;9:193. doi: 10.1186/1471-2180-9-193 (PMC2749054; doi:10.1186/1471-2180-9-193)
Supplement: Additional file 1 — Vale et al. - Geographic distribution of methyltransferases of Helicobacter pylori: evidence of human host population isolation and migration - Global data matrix. additional table presenting global results. [file 1471-2180-9-193-S1.xls]

## Sheet: Folha1
		Vale et al. – Geographic distribution of methyltransferases of Helicobacter pylori: evidence of human host population isolation and migration - Global data matrix
		Table S1. Global data matrix.
				REases
		# strain	Origin	DpnI	DpnII	Sau3AI	HhaI	AseI	FokI	DdeI	HaeIII	HpaII	MspI	Hpy188I	Hpy99I	HpyCH4III	HpyCH4IV	HpyCH4V	DraI	ScrFI	Fnu4HI	EagI	NaeI	BssHII	BssKI	BstUI	FauI	TaqI	NlaIII	AciI	BseRI	Sau96I
		1	2	1	1	0	1	1	0	0	0	0	0	0	1	0	0	1	0	0	0	1	1	1	0	0	0	0	1	1	1	0
		2	1	1	1	0	1	0	0	0	0	1	1	0	0	1	0	1	0	0	0	1	1	1	0	0	1	1	1	0	1	0
		3	1	1	1	0	1	1	0	1	0	0	0	0	0	1	1	0	0	0	0	1	1	1	0	0	0	1	1	0	1	0
		4	1	1	1	0	1	1	0	0	0	1	1	0	0	0	1	1	0	0	1	1	1	1	0	0	0	1	1	0	1	0
		5	1	1	1	0	1	1	0	1	0	1	1	0	0	1	0	1	0	0	0	1	1	1	0	0	0	1	1	0	1	0
		6	1	1	1	0	1	1	0	0	1	1	1	0	0	0	1	0	0	0	1	1	1	1	0	0	0	1	1	0	1	1
		7	1	1	1	0	1	0	0	1	1	1	1	0	1	1	0	1	0	0	0	1	1	1	0	1	0	1	1	0	1	0
		8	1	1	1	0	1	1	0	0	0	1	1	0	0	1	1	1	0	0	0	1	1	1	0	1	1	1	1	0	1	0
		9	1	1	1	0	1	1	0	1	0	0	0	0	0	1	1	1	0	0	0	1	1	1	0	0	1	1	1	0	1	0
		10	1	1	1	0	1	0	0	1	1	1	1	0	0	1	1	1	0	0	0	1	1	1	0	1	0	1	1	0	1	0
		11	1	1	1	0	1	0	0	0	0	1	1	0	1	1	0	0	0	0	1	0	1	1	0	0	1	1	1	1	1	0
		12	1	1	1	0	1	0	0	0	0	1	1	0	0	1	0	0	0	1	1	1	1	1	1	0	1	1	1	0	1	0
		13	1	1	1	0	1	1	0	0	0	1	1	0	0	1	0	1	0	0	0	0	1	1	0	0	0	0	0	0	1	0
		14	1	1	1	0	1	0	0	0	0	1	1	0	0	0	1	1	0	0	0	1	1	1	0	1	0	1	1	0	1	0
		15	1	1	1	0	1	1	0	1	0	1	1	0	1	1	1	1	0	0	0	1	1	1	0	0	1	1	1	1	1	0
		16	1	1	1	0	1	0	0	1	0	1	1	0	0	1	1	1	0	0	0	1	1	1	0	1	1	1	1	0	1	0
		17	2	1	1	0	1	1	0	1	1	0	0	0	0	1	0	1	0	0	0	1	1	1	0	0	0	1	1	0	1	1
		18	1	1	1	0	1	0	0	1	0	1	1	0	1	0	0	0	0	0	0	1	1	1	0	0	0	1	1	0	1	0
		19	1	1	1	0	1	0	1	0	0	1	1	0	0	1	1	1	0	1	1	1	1	1	1	0	1	1	1	0	1	0
		20	1	1	1	0	1	1	0	0	0	1	1	0	0	1	1	1	0	0	0	1	1	1	0	0	1	1	1	0	1	0
		21	1	1	1	0	1	1	0	1	0	0	0	1	0	1	1	1	0	0	0	1	1	1	0	0	1	1	1	1	1	0
		22	2	1	1	0	1	1	0	0	0	1	1	0	0	1	1	0	0	0	1	1	1	1	0	0	1	1	1	0	1	0
		23	1	1	1	0	1	0	0	0	0	0	0	0	0	1	0	0	0	0	1	1	1	1	0	0	1	1	1	0	1	0
		24	2	1	1	0	1	1	0	1	0	1	1	0	0	0	1	1	0	0	0	1	1	1	0	0	1	1	1	0	1	0
		25	2	1	1	0	1	1	0	1	1	1	1	0	0	0	1	0	0	0	0	1	1	1	0	0	1	0	1	0	1	0
		26	2	1	1	0	1	1	0	0	0	1	1	0	0	0	1	1	0	0	0	1	1	1	0	1	0	0	1	0	1	0
		27	2	1	1	0	1	1	0	1	0	0	0	0	0	0	1	1	0	0	0	1	1	1	0	0	0	1	1	0	1	0
		28	2	1	1	0	1	1	0	1	0	1	1	0	0	0	1	1	0	1	0	1	1	1	1	0	0	1	1	0	1	0
		29	2	1	1	0	1	1	0	0	0	1	1	0	1	1	1	1	0	0	0	1	1	1	0	0	1	1	1	0	1	0
		30	2	1	1	0	1	1	0	0	1	1	1	1	0	1	1	0	0	0	1	1	1	1	0	0	1	1	1	0	1	1
		31	2	1	1	0	1	1	0	1	1	0	0	1	0	1	1	1	0	0	0	1	1	1	0	1	1	1	1	0	1	1
		32	2	1	1	0	1	1	0	0	0	1	1	0	0	1	0	1	0	0	0	1	1	1	0	0	0	1	1	0	1	0
		33	2	1	1	0	1	1	0	0	0	0	0	0	0	1	0	1	0	0	0	1	1	1	0	0	1	1	1	0	1	1
		34	2	1	1	0	1	1	0	0	0	1	1	0	1	1	1	1	0	0	0	1	1	1	0	1	0	1	1	0	1	1
		35	2	1	1	0	1	1	0	0	0	1	1	1	0	1	1	0	0	0	0	1	1	1	0	0	1	1	1	0	1	1
		36	2	1	1	0	1	0	0	1	0	1	1	1	0	1	1	0	1	0	1	1	1	1	0	0	1	1	1	0	1	1
		37	2	1	1	0	1	1	0	0	0	1	1	1	1	1	1	0	1	0	0	1	1	1	0	0	1	1	1	0	1	1
		38	2	1	1	0	1	1	0	0	0	1	1	1	1	1	1	1	0	0	0	1	1	1	0	0	1	1	1	0	1	0
		39	2	0	0	0	1	1	0	1	0	0	0	1	0	1	1	0	1	0	0	1	1	0	0	0	1	0	1	0	0	0
		40	2	1	1	0	1	1	0	1	0	1	1	0	1	1	0	1	0	0	0	1	1	1	0	1	1	1	1	0	1	0
		41	2	1	1	0	1	1	0	0	1	0	0	0	0	0	0	0	0	0	0	1	1	1	0	0	1	1	1	0	1	0
		42	2	1	1	0	1	1	0	1	1	1	1	1	0	1	1	1	0	0	0	1	1	1	0	0	0	0	1	0	1	0
		43	2	1	1	0	1	1	0	0	0	0	0	0	0	1	0	1	0	0	0	1	1	1	0	0	0	1	1	0	1	0
		44	2	1	1	0	1	1	1	0	0	1	1	0	0	1	1	1	0	0	1	1	1	1	0	1	0	1	1	0	1	1
		45	2	1	1	0	1	1	0	0	1	1	1	0	0	1	1	1	0	1	1	1	1	1	1	0	0	1	1	0	0	0
		46	2	1	1	0	1	1	0	1	0	0	0	0	0	0	0	0	0	0	1	1	1	1	0	0	0	1	1	0	1	0
		47	2	1	1	0	1	1	0	0	0	1	1	0	0	1	1	1	0	1	0	1	1	1	1	0	0	1	1	0	1	0
		48	1	1	1	0	1	1	0	0	0	1	1	0	0	1	1	0	0	0	0	1	1	1	0	1	0	1	1	0	1	0
		49	1	1	1	0	1	1	0	0	0	0	0	0	0	1	0	1	0	0	0	1	1	1	0	0	0	1	1	0	1	0
		50	1	1	1	0	1	1	0	0	0	1	1	1	0	1	1	1	0	0	0	1	1	1	0	0	0	1	1	0	1	0
		51	1	1	1	0	1	1	0	0	0	1	1	1	0	1	1	1	0	0	0	1	1	1	0	0	0	1	1	0	1	0
		52	1	1	1	0	1	1	0	0	0	1	1	1	0	1	1	0	0	0	0	1	1	1	0	0	0	1	1	0	1	0
		53	1	1	1	0	1	1	0	0	0	1	1	0	1	1	1	0	0	0	0	1	1	1	0	0	0	1	1	0	1	0
		54	1	1	1	0	1	1	0	0	0	1	1	1	0	1	1	1	0	0	0	1	1	1	0	0	0	1	1	0	1	0
		55	2	1	1	0	1	1	0	0	0	0	0	0	1	1	1	0	0	0	0	1	1	1	0	1	0	1	1	0	1	0
		56	2	0	0	0	1	1	0	0	0	0	0	1	1	1	1	0	0	0	1	1	1	1	0	0	0	1	1	0	1	0
		57	2	1	1	0	1	1	0	0	1	1	1	0	1	0	0	1	0	1	0	1	1	1	1	0	1	1	1	0	1	1
		58	2	1	1	0	1	1	0	1	0	1	1	1	0	0	0	0	0	0	0	1	1	1	0	0	1	1	1	0	1	0
		59	2	1	1	0	1	1	0	0	0	0	0	0	0	0	0	0	0	0	0	1	1	1	0	0	0	0	1	0	1	0
		60	2	0	0	0	1	1	0	1	0	0	0	0	0	0	1	1	0	0	1	1	1	1	0	1	1	0	1	0	1	0
		61	3	1	1	0	1	1	0	0	0	1	1	1	1	1	1	1	1	0	0	1	1	1	0	1	0	1	1	0	1	0
		62	3	1	1	0	1	1	0	0	0	1	1	1	0	1	0	1	0	0	0	1	1	1	0	1	1	1	1	0	1	1
		63	3	1	1	0	1	1	1	0	0	1	1	0	0	1	1	1	0	1	1	1	1	1	1	0	1	1	1	0	1	0
		64	3	1	1	0	1	1	0	1	0	1	1	1	0	1	1	1	0	0	0	1	1	1	0	0	1	1	1	0	1	0
		65	3	1	1	0	1	1	0	1	0	0	0	1	1	1	0	1	0	0	1	1	1	1	0	0	0	1	1	0	1	0
		66	3	1	1	0	1	1	0	0	0	1	1	1	0	1	0	1	0	0	0	1	1	1	0	0	1	1	1	0	1	1
		67	3	1	1	0	1	1	1	1	0	1	1	0	0	1	1	0	0	0	0	1	1	1	0	0	1	1	1	0	1	0
		68	3	1	1	0	1	1	0	0	0	1	1	0	0	1	1	0	0	1	1	1	1	1	1	0	0	1	1	0	1	0
		69	3	1	1	0	1	1	1	1	0	1	1	1	1	0	1	1	0	0	1	1	1	1	0	1	0	1	1	0	1	0
		70	3	1	1	0	1	1	0	0	0	1	1	0	1	1	1	1	0	0	0	1	1	1	0	1	1	1	1	0	1	0
		71	3	1	1	0	1	1	0	0	0	1	1	0	1	1	1	0	0	1	1	1	1	1	1	1	1	1	1	0	1	0
		72	3	1	1	0	1	1	0	1	0	1	1	1	1	1	1	0	0	0	0	1	1	1	0	0	0	1	1	0	1	0
		73	3	1	1	0	1	1	0	0	0	1	1	1	0	1	1	0	0	0	1	1	1	1	0	0	1	1	1	0	1	0
		74	3	1	1	0	1	1	0	1	0	1	1	1	0	1	1	0	0	0	0	1	1	1	0	1	1	1	1	0	1	0
		75	3	0	0	0	1	1	0	1	0	0	0	0	1	1	1	1	0	0	0	1	1	1	0	0	1	0	1	0	1	0
		76	3	1	1	0	1	0	0	1	1	0	0	0	0	1	1	1	0	0	0	1	1	1	0	0	1	1	1	0	1	0
		77	3	1	1	0	1	1	0	0	1	1	1	1	0	1	1	1	0	0	0	1	1	1	0	0	1	1	1	0	1	1
		78	3	1	1	0	1	0	0	1	0	1	1	0	0	1	1	1	0	0	0	1	1	1	0	0	1	1	1	0	1	0
		79	3	1	1	0	1	1	0	0	0	0	0	1	0	1	1	1	1	0	1	1	1	1	0	0	1	1	1	0	1	0
		80	3	1	1	0	1	1	0	0	0	1	1	1	1	1	1	1	0	0	0	1	1	1	0	1	1	1	1	0	1	0
		81	2	1	1	0	1	1	0	1	1	0	0	1	0	1	1	0	0	0	0	1	1	1	0	0	1	1	1	0	1	1
		82	2	1	1	0	1	1	0	0	1	1	1	0	0	1	1	0	0	0	0	1	1	1	0	0	0	1	1	0	1	1
		83	2	1	1	0	1	0	0	0	0	1	1	1	0	1	1	1	0	0	0	1	1	1	0	1	1	1	1	0	1	0
		84	2	1	1	0	1	1	0	1	0	1	1	1	0	1	1	1	0	0	0	1	1	1	0	0	1	1	1	0	1	1
		85	2	1	1	0	1	1	0	0	0	0	0	0	1	1	1	0	0	0	0	1	1	1	0	1	1	1	1	0	1	1
		86	2	1	1	0	1	1	0	1	0	1	1	1	0	1	1	0	0	0	1	1	1	1	0	1	1	1	1	0	1	0
		87	2	1	1	0	1	1	0	1	0	0	0	1	0	1	1	1	0	0	1	1	1	1	0	0	1	1	1	0	1	0
		88	2	1	1	0	1	1	0	0	0	0	0	0	0	1	1	1	0	0	1	1	1	1	0	0	1	1	1	0	0	0
		89	2	1	1	0	1	1	0	0	0	0	0	1	1	1	0	0	0	0	0	1	1	1	0	1	1	1	1	0	1	0
		90	2	1	1	0	1	1	0	0	0	1	1	1	0	1	1	1	0	0	0	1	1	1	0	0	1	1	1	0	1	0
		91	2	1	1	0	1	1	0	1	0	1	1	1	0	1	1	0	0	0	0	1	1	1	0	1	0	1	1	0	1	0
		92	2	1	1	0	1	1	0	0	0	1	1	1	0	0	1	0	0	0	0	1	1	1	0	0	0	1	1	0	1	0
		93	2	1	1	0	1	1	0	1	0	1	1	1	1	1	1	0	0	0	1	1	1	1	0	1	0	1	1	0	1	0
		94	2	1	1	0	1	1	0	0	1	1	1	1	0	0	1	1	0	0	1	1	1	1	0	0	0	1	1	0	1	0
		95	2	1	1	0	1	1	0	1	0	1	1	1	0	1	1	1	0	1	1	1	1	1	1	0	0	1	1	0	1	0
		96	2	1	1	0	1	1	0	1	0	1	1	0	1	1	1	0	0	0	0	1	1	1	0	1	1	1	1	0	1	0
		97	3	1	1	0	1	1	0	1	0	0	0	1	1	1	1	1	1	0	1	1	1	1	0	1	1	1	1	0	1	0
		98	3	1	1	0	1	1	0	0	0	1	1	0	0	1	0	1	0	0	1	1	1	1	0	0	1	1	1	0	1	0
		99	3	1	1	0	1	0	0	0	0	0	0	1	0	1	1	1	0	0	0	1	1	1	0	0	1	1	1	0	1	0
		100	3	1	1	0	1	0	1	0	0	0	0	1	1	1	1	1	0	0	0	1	1	1	0	0	1	1	1	0	1	0
		101	3	1	1	0	1	1	0	0	0	1	1	1	1	1	1	0	0	0	0	1	1	1	0	0	1	1	1	0	1	0
		102	3	1	1	0	1	0	0	0	0	1	1	1	1	1	1	0	0	0	1	1	1	1	0	1	1	1	1	0	1	0
		103	1	1	1	0	1	1	0	0	0	1	1	0	0	0	1	1	0	0	0	1	1	1	0	0	0	1	1	0	1	0
		104	1	1	1	0	1	1	0	0	1	1	1	0	1	1	0	0	0	0	0	1	1	1	0	1	1	1	1	0	1	1
		105	1	1	1	0	1	1	0	0	0	1	1	0	0	1	1	1	0	0	0	1	1	1	0	1	1	1	1	0	1	1
		106	1	1	1	0	1	1	0	0	0	1	1	0	0	1	1	0	0	0	0	1	1	1	0	0	1	1	1	0	1	1
		107	1	1	1	0	1	1	0	0	0	1	1	0	0	1	0	1	0	1	0	1	1	1	1	0	1	1	1	0	1	1
		108	1	1	1	0	1	1	0	0	0	1	1	1	0	1	0	1	0	0	1	1	1	1	0	0	1	1	1	0	1	1
		109	1	1	1	0	1	1	0	0	0	1	1	1	0	1	0	0	0	0	0	1	1	1	0	0	1	1	1	0	1	1
		110	1	1	1	0	1	1	0	0	1	1	1	1	0	1	0	0	0	0	0	1	1	1	0	1	0	1	1	0	1	1
		111	1	1	1	0	1	1	0	0	1	1	1	1	0	1	1	0	0	1	0	1	1	1	1	0	1	1	1	0	1	1
		112	1	1	1	0	1	1	0	0	1	1	1	0	0	1	1	0	0	0	0	1	1	1	0	0	1	1	1	0	1	1
		113	1	1	1	0	1	1	0	0	0	1	1	0	0	1	1	1	0	0	0	1	1	1	0	1	1	1	1	0	1	1
		114	2	1	1	0	1	1	0	0	0	1	1	0	0	0	1	1	0	0	0	1	1	1	0	0	0	1	1	0	1	0
		115	3	1	1	0	1	1	0	0	0	1	1	0	1	0	1	0	0	0	0	0	1	1	0	0	0	1	1	0	1	0
		116	2	1	1	0	1	1	0	0	0	0	0	0	0	0	0	0	0	0	0	0	1	1	0	0	0	1	1	0	1	0
		117	2	1	1	0	1	1	0	0	0	1	1	0	1	0	0	1	0	0	0	1	1	1	0	0	0	1	1	0	1	0
		118	2	1	1	0	1	1	0	0	0	0	0	0	1	0	0	1	0	0	0	1	1	1	0	0	1	1	1	0	1	1
		119	2	1	1	0	1	1	0	0	0	1	1	1	0	1	1	1	0	0	0	1	1	1	0	1	1	1	1	0	1	0
		120	2	1	1	0	1	1	0	0	1	1	1	1	0	1	1	1	0	0	0	1	1	1	0	1	1	1	1	0	1	1
		121	2	1	1	0	1	0	0	1	0	1	1	1	0	1	1	0	0	1	1	1	1	1	1	1	1	1	1	0	1	0
		122	2	1	1	0	1	1	0	1	0	0	0	0	0	1	1	1	0	0	1	1	1	1	0	1	1	1	1	0	1	0
		123	2	0	0	0	1	1	0	1	0	1	1	0	1	1	0	1	0	0	1	1	1	1	0	1	0	1	1	0	1	0
		124	2	1	1	0	1	0	0	0	0	1	1	0	0	1	0	1	0	0	0	1	1	1	0	1	0	1	1	0	1	0
		125	2	1	1	0	1	0	0	1	0	1	1	1	0	1	0	1	0	0	1	1	1	1	0	1	1	1	1	0	1	0
		126	2	0	0	0	1	0	0	0	0	0	0	0	0	0	1	0	0	1	0	1	1	1	1	1	1	0	1	0	1	0
		127	2	0	0	0	1	1	0	0	0	1	1	0	0	1	0	1	0	0	0	1	1	1	0	1	0	1	1	0	1	0
		128	2	1	1	0	1	0	0	0	1	0	0	0	1	1	0	1	0	0	0	1	1	1	0	0	0	1	1	0	1	0
		129	2	1	1	0	1	1	0	0	0	1	1	0	0	1	1	1	0	1	0	1	1	1	1	0	1	1	1	0	1	0
		130	2	1	1	0	1	1	0	0	0	1	1	0	0	1	1	1	0	0	1	1	1	1	0	1	0	1	1	0	1	0
		131	2	1	1	0	1	1	0	0	0	0	0	0	0	0	1	1	0	0	0	1	1	1	0	0	0	0	1	0	1	0
		132	2	1	1	0	1	1	0	1	0	1	1	0	0	0	1	1	1	0	0	1	1	1	0	0	1	0	1	0	1	0
		133	2	0	0	0	1	0	0	0	0	0	0	0	0	1	0	1	0	0	0	1	1	1	0	1	0	1	1	0	1	1
		134	2	1	1	0	1	1	0	0	0	1	1	0	1	1	1	1	0	0	1	1	1	1	0	0	1	1	1	0	1	0
		135	2	1	1	0	1	1	0	1	0	1	1	1	0	1	1	1	0	0	0	1	1	1	0	0	0	1	1	0	1	0
		136	2	1	1	0	1	1	0	0	0	1	1	0	1	0	1	0	0	0	1	1	1	1	0	0	1	1	1	0	1	0
		137	2	1	1	0	1	1	0	1	0	1	1	0	0	1	1	1	0	0	1	1	1	1	0	0	1	1	1	0	1	0
		138	2	1	1	0	1	1	0	0	0	1	1	0	1	0	1	1	0	0	0	1	1	1	0	0	1	1	1	0	1	0
		139	2	1	1	0	1	1	0	0	0	1	1	0	0	1	1	0	1	0	0	1	1	1	0	1	1	1	1	0	1	0
		140	2	1	1	0	1	1	0	1	0	1	1	0	1	1	0	1	0	0	0	1	1	1	0	1	1	1	1	0	1	0
		141	2	1	1	0	1	1	0	0	0	0	0	0	0	0	1	1	0	0	0	1	1	1	0	0	1	0	1	0	1	0
		142	2	1	1	0	1	1	0	0	0	0	0	0	0	0	0	1	0	0	0	1	1	1	0	0	1	0	1	0	1	0
		143	2	1	1	0	1	1	0	1	0	1	1	0	1	1	1	1	0	0	0	1	1	1	0	1	1	1	1	0	1	0
		144	2	1	1	0	1	1	0	1	0	0	0	0	0	0	1	1	0	0	0	1	1	1	0	1	1	0	1	0	1	0
		145	2	1	1	0	1	1	0	0	1	1	1	0	0	0	1	1	0	0	0	1	1	1	0	1	1	1	1	0	1	0
		146	2	1	1	0	1	1	0	1	0	1	1	1	0	1	1	1	0	0	0	1	1	1	0	1	1	0	1	0	1	0
		147	2	1	1	0	1	1	0	0	0	0	0	0	1	1	1	1	0	0	0	1	1	1	0	1	1	1	1	0	1	0
		148	2	1	1	0	1	1	0	1	0	0	0	0	0	1	1	1	0	0	0	1	1	1	0	0	0	1	1	0	1	0
		149	2	1	1	0	1	1	0	0	0	0	0	1	0	0	1	1	0	0	0	1	1	1	0	0	1	1	1	0	1	0
		150	2	1	1	0	1	1	0	0	0	0	0	1	0	1	1	1	0	0	0	1	1	1	0	0	0	1	1	0	1	0
		151	2	1	1	0	1	1	0	1	0	0	0	0	0	1	1	1	0	0	1	1	1	1	0	0	1	1	1	0	1	0
		152	2	0	0	0	1	0	0	0	0	1	1	0	0	1	1	0	1	0	1	1	1	1	0	0	1	1	1	0	1	0
		153	2	1	1	0	1	1	0	0	0	1	1	0	0	1	1	1	0	0	0	1	1	1	0	1	1	1	1	0	1	0
		154	2	1	1	0	1	1	0	1	1	0	0	0	1	1	1	1	0	0	0	1	1	1	0	0	1	1	1	0	1	0
		155	2	1	1	0	1	1	0	1	1	0	0	0	1	1	1	1	0	0	0	1	1	1	0	0	0	1	1	0	1	0
		156	2	1	1	0	1	1	0	1	0	1	1	0	1	1	0	0	1	0	0	1	1	1	0	0	1	0	1	1	1	0
		157	2	1	1	0	1	1	0	0	1	1	1	0	0	0	1	1	0	0	0	1	1	1	0	0	0	1	1	0	1	0
		158	2	1	1	0	1	1	0	0	0	0	0	0	0	1	1	1	0	0	0	1	1	1	0	0	1	1	1	0	1	0
		159	2	1	1	0	1	1	0	1	0	1	1	0	0	0	0	0	1	0	0	1	1	1	0	0	1	1	1	0	1	0
		160	2	1	1	0	1	1	0	0	0	0	0	0	0	0	0	1	1	0	0	1	1	1	0	1	1	1	1	0	1	0
		161	2	1	1	0	1	1	0	0	0	1	1	1	0	1	1	1	1	0	0	1	1	1	0	0	0	0	1	0	1	0
		162	2	1	1	0	1	1	0	0	1	1	1	0	0	0	1	1	0	1	0	1	1	1	1	0	1	0	1	0	1	0
		163	2	1	1	0	1	1	0	0	1	1	1	0	0	0	1	1	0	1	0	1	1	1	1	0	0	0	1	0	1	0
		164	2	0	0	0	1	1	0	0	0	0	0	0	0	0	1	1	0	0	0	1	1	1	0	0	1	1	1	0	1	0
		165	2	1	1	0	1	1	0	0	1	1	1	1	0	0	1	1	1	1	0	1	1	1	1	0	1	0	1	0	1	0
		166	2	1	1	0	1	1	0	0	0	1	1	1	0	1	1	1	0	0	0	1	1	1	0	0	1	1	1	0	1	1
		167	2	1	1	0	1	1	0	0	0	1	1	0	0	0	1	1	0	0	0	1	1	1	0	0	1	1	1	1	1	0
		168	2	1	1	0	1	1	0	0	0	1	1	0	0	0	1	1	0	0	0	1	1	1	0	0	1	1	1	0	1	0
		169	2	1	1	0	1	1	0	0	0	0	0	0	1	1	1	1	0	0	0	1	1	1	0	0	0	1	1	0	1	0
		170	2	1	1	0	1	1	0	1	0	1	1	0	1	1	1	1	0	0	0	1	1	1	0	0	0	1	1	0	1	0
		171	2	1	1	0	1	1	1	1	0	0	0	0	0	0	0	1	0	0	0	1	1	1	0	0	0	1	1	0	1	0
		172	2	1	1	0	1	0	0	1	0	0	0	0	0	1	1	1	0	0	0	1	1	1	0	0	1	1	1	1	1	0
		173	2	1	1	0	1	1	0	1	0	1	1	0	0	1	1	1	0	0	0	1	1	1	0	1	1	1	1	1	1	0
		174	2	1	1	0	1	1	0	0	0	0	0	1	1	1	1	0	0	0	0	1	1	1	0	0	0	1	1	0	1	0
		175	2	1	1	0	1	1	0	0	0	0	0	1	1	0	1	1	0	0	0	1	1	1	0	0	1	1	1	1	1	0
		176	2	1	1	0	1	1	0	0	0	0	0	1	1	0	1	1	0	0	0	1	1	1	0	1	1	1	1	0	1	0
		177	2	1	1	0	1	1	0	1	0	1	1	1	0	1	0	1	0	0	0	1	1	1	0	0	0	0	1	0	1	0
		178	2	1	1	0	1	1	0	0	0	1	1	0	0	0	0	1	0	0	0	1	1	1	0	0	1	1	1	0	1	0
		179	2	1	1	0	1	1	0	0	0	1	1	0	0	1	1	0	0	0	1	1	1	1	0	0	1	1	1	0	1	0
		180	2	1	1	0	1	0	0	1	0	0	0	1	1	1	1	1	0	0	1	1	1	1	0	1	1	1	1	0	1	0
		181*	4	1	1	0	1	1	1	0	1	1	1	1	0	0	1	0	1	0	0	1	1	1	0	1	1	1	1	0	1	0
		182*	4	1	1	0	1	1	0	0	0	1	1	0	1	1	1	1	0	0	0	1	1	1	0	1	1	1	1	0	1	0
		183*	4	1	1	0	1	1	0	1	0	1	1	0	0	0	1	1	0	0	0	1	1	1	0	1	1	1	1	0	1	0
		184*	4	1	1	0	1	0	0	0	0	1	1	1	0	0	1	1	1	1	1	1	1	1	1	1	1	1	1	0	1	0
		185	4	1	1	0	1	1	0	0	0	1	1	1	0	1	1	1	1	0	0	1	1	1	0	1	1	1	1	0	1	0
		186*	4	1	1	0	1	1	0	0	0	0	0	0	0	0	1	0	0	0	0	1	1	1	0	0	1	1	1	0	1	0
		187*	4	1	1	0	1	1	0	0	0	1	1	1	1	1	1	1	0	0	1	1	1	1	0	1	1	1	1	0	1	0
		188*	4	1	1	0	1	1	0	1	0	1	1	1	0	1	0	1	1	0	0	1	1	1	0	0	1	1	1	0	1	0
		189*	4	1	1	0	1	0	0	1	0	1	1	1	0	0	1	1	1	0	0	1	1	1	0	1	1	0	1	0	1	0
		190*	4	1	1	0	1	1	1	1	0	1	1	1	0	0	1	0	1	0	0	1	1	1	0	1	1	1	1	0	1	0
		191	2	1	1	0	1	1	0	0	0	1	1	0	0	0	1	1	0	0	0	1	1	1	0	0	0	0	1	0	1	0
		192	2	1	1	0	1	1	0	1	1	1	1	0	0	0	1	1	0	0	1	1	1	1	0	0	0	1	1	0	1	0
		193	2	1	1	0	1	1	0	0	0	1	1	0	0	0	0	1	0	0	0	1	1	1	0	1	0	1	1	0	1	0
		194	2	1	1	0	1	0	0	0	1	1	1	0	0	0	1	0	0	0	1	1	1	1	0	0	0	1	1	0	1	1
		195	2	1	1	0	1	1	0	1	1	1	1	0	0	0	1	1	0	0	0	1	1	1	0	0	1	1	1	0	1	1
		196	2	1	1	0	1	1	0	1	0	1	1	0	0	1	1	0	0	0	0	1	1	1	0	0	1	1	1	0	1	0
		197	2	1	1	0	1	1	0	0	0	1	1	0	1	1	1	1	0	0	0	1	1	1	0	0	0	1	1	0	1	0
		198	2	1	1	0	1	1	0	0	0	1	1	0	0	1	1	0	0	0	0	1	1	1	0	0	0	1	1	0	1	0
		199	2	1	1	0	1	1	0	0	0	0	0	0	0	1	1	1	0	0	0	1	1	1	0	0	0	0	1	0	1	0
		200	2	1	1	0	1	1	0	1	0	1	1	1	0	1	1	1	0	0	0	1	1	1	0	1	0	1	1	0	1	0
		201	2	1	1	0	1	1	0	0	0	0	0	0	0	0	0	1	0	0	0	1	1	1	0	0	0	1	1	0	1	0
		202	2	1	1	0	1	1	0	0	0	1	1	1	0	0	1	1	0	0	1	1	1	1	0	1	0	1	1	0	1	0
		203	2	1	1	0	1	1	0	1	0	1	1	1	0	1	1	1	0	0	0	1	1	1	0	0	0	1	1	0	1	0
		204	2	1	1	0	1	1	0	0	0	0	0	0	0	1	1	1	0	0	0	1	1	1	0	0	0	1	1	1	1	0
		205	2	1	1	0	1	1	0	0	0	1	1	1	0	0	0	1	0	0	1	1	1	1	0	0	0	1	1	0	1	0
		206	2	1	0	0	1	0	0	0	0	1	1	0	1	1	0	1	0	0	0	1	1	1	0	0	0	1	1	0	1	0
		207	2	1	1	0	1	1	0	1	0	1	1	0	0	1	1	1	0	0	0	1	1	1	0	1	0	1	1	0	1	0
		208	2	1	1	0	1	1	0	0	0	1	1	1	0	1	1	1	0	0	1	1	1	1	0	0	0	1	1	0	1	0
		209	2	1	1	0	1	1	0	1	0	1	1	1	0	0	0	1	0	0	1	1	1	1	0	0	0	1	1	0	1	0
		210	2	1	1	0	1	1	0	1	0	1	1	1	1	0	0	1	0	0	0	1	1	1	0	0	1	1	1	1	1	1
		211	2	1	1	0	1	1	0	0	0	1	1	0	0	1	1	1	0	0	0	1	1	1	0	0	0	1	1	0	1	0
		212	2	1	1	0	1	1	0	1	1	0	0	1	0	1	0	0	0	0	0	1	1	1	0	0	1	1	1	0	1	1
		213	2	1	1	0	1	1	0	0	0	1	1	1	0	0	0	0	0	0	0	1	1	1	0	0	0	1	1	0	1	0
		214	2	1	1	0	1	1	0	1	0	1	1	1	0	1	0	1	0	1	0	1	1	1	1	0	0	1	1	0	1	0
		215	2	1	1	0	1	1	0	0	0	1	1	1	0	1	0	1	0	0	0	1	1	1	0	0	0	0	1	0	1	0
		216	2	1	1	0	1	1	0	0	0	1	1	1	1	1	1	1	0	0	0	1	1	1	0	0	1	1	1	1	1	0
		217	2	1	1	0	1	1	0	0	0	1	1	1	0	0	1	1	0	0	0	1	1	1	0	0	1	1	1	0	1	0
		218	2	1	1	0	1	1	0	0	0	0	0	1	0	0	0	1	0	1	0	1	1	0	1	0	0	0	1	0	1	0
		219	2	1	1	0	1	1	0	0	0	1	1	0	0	0	1	1	0	1	0	1	1	1	1	0	0	0	1	0	1	0
		220	2	1	1	0	1	1	0	1	0	1	1	0	0	1	1	1	0	0	0	1	1	1	0	0	1	1	1	0	1	0
		221	2	1	1	0	1	1	0	1	0	1	1	0	0	0	1	1	0	0	1	1	1	1	0	0	0	1	1	0	1	0
		Origin: 1 - Africa; 2 - Europe; 3 - America; 4 - Asia;
		“0” indicates digestion observed (DNA is unmethylated), and “1” indicates no digestion, suggesting an active methyltransferase.
		* - Strains common with the study of Falush et al. [5]

## Sheet: Folha2
	DpnI			DpnI	DpnII	Sau3AI	HhaI	AseI	FokI	DdeI	HaeIII	HpaII	MspI	Hpy188I	Hpy99I	HpyCH4III	HpyCH4IV	HpyCH4V	DraI	ScrFI	Fnu4HI	EagI	NaeI	ApaI	BssHII	BssKI	BstUI	FauI	TaqI	NlaIII	AciI	BseRI	Sau96I	Hpy188III
	DpnII
	Sau3AI
	HhaI
	AseI
	FokI
	DdeI
	HaeIII
	HpaII
	MspI
	Hpy188I
	Hpy99I
	HpyCH4III
	HpyCH4IV
	HpyCH4V
	DraI
	ScrFI
	Fnu4HI
	EagI
	NaeI
	ApaI
	BssHII
	BssKI
	BstUI
	FauI
	TaqI
	NlaIII
	AciI
	BseRI
	Sau96I
	Hpy188III
